# Supplementary material for: IKK/NF-κB Inactivation by Salidroside via Targeting TNF-α for the Treatment of LPS-Induced Colitis
Source: Curr Issues Mol Biol. 2025 Oct 28;47(11):896. doi: 10.3390/cimb47110896 (PMC12651885; doi:10.3390/cimb47110896)
Supplement: Supplementary file 1 [file cimb-47-00896-s001.zip]

Archive with 1 entries (1 files):
- cimb-3929494-supplementary.pdf
